# Supplementary material for: The effect of zinc-biofortified rice on zinc status of Bangladeshi preschool children: a randomized, double-masked, household-based, controlled trial
Source: Am J Clin Nutr. 2021 Nov 18;115(3):724–37. doi: 10.1093/ajcn/nqab379 (PMC8895213; doi:10.1093/ajcn/nqab379)
Supplement: nqab379_Supplemental_File [file nqab379_supplemental_file.zip]

Archive with 3 entries (3 files):
- Supplementary_Figure1_211008_v2.docx
- Supplementary_methods_211008_v2.docx
- Supplementary_Table1_211008_v2.docx
